# Supplementary material for: Analysing Parallel Strategies to Alter the Host Specificity of Bacteriophage T7
Source: Biology (Basel). 2021 Jun 20;10(6):556. doi: 10.3390/biology10060556 (PMC8234382; doi:10.3390/biology10060556)
Supplement: Supplementary file 1 [file biology-10-00556-s001.zip]

Archive with 2 entries (2 files):
- Supplementary Material_v2.pdf
- TableS1_c.xlsx
