# Supplementary material for: Analysing Parallel Strategies to Alter the Host Specificity of Bacteriophage T7
Source: Biology (Basel). 2021 Jun 20;10(6):556. doi: 10.3390/biology10060556 (PMC8234382; doi:10.3390/biology10060556)
Supplement: Supplementary file 1 [file biology-10-00556-s001.zip › TableS1_c.xlsx]

## Sheet: Sheet1
Primer name	Sequence	Description
gp17CasFw	AAACGACCGGTCATGGCTCCACCTG	crRNA 1
gp17CasRev	AAAACAGGTGGAGCCATGACCGGTC	crRNA 1, reverse
gp17CasCheckRev	AAACAGGTGGAGCCATGAC	crRNA 1, checking
gp17CasFw2	AAACTGAACCGCTTGGCTTCGTCTG	crRNA 2
gp17CasRev2	AAAACAGACGAAGCCAAGCGGTTCA	crRNA 2, reverse
gp17CasCheckRev2	AAACAGACGAAGCCAAGC	crRNA 2, checking
T7tailFW	CTAGCCCGTAAGTTCGTAGTG	T7 gp17 forward, screening for recombinants
K1FtailRev	TAAAGAGGTTGTCCGGGAATG	K1F gp17 reverse, screening for recombinants
T7tailRev	TATAGTGCGCCTTGTCGGATG	T7 gp17 reverse, screening for T7 gene set
T7gp10fw	attcaGGCTCGTGCGG	left homology, linear fragment assembly
T7gp10rev	GTATTGAGCCATATAGTTCCTCCTTTCAG	left homology, linear fragment assembly
T7gp13fw	GGCCTGTGGTGGCTC	gp13-16 amplification, linear fragment assembly
T7gp16rev	TCGTGGACATTTGACCTCCTTAAAGTAAATC	gp13-16 amplification, linear fragment assembly
T7gp18fw	TTGGACGGTAAATCACAAGGAAAGAC	right homology, linear fragment assembly
T7gp19revE	cttcccAGAACCCAAGGGATTAG	right homology, linear fragment assembly
K1Fgp11Fw	AGGAACTATATGGCTCAATACATTCCAC	K1F gp11-12 amplification, linear fragment assembly
K1Fgp12rev	CCACCACAGGCCCTTCAATAAGTTAG	K1F gp11-12 amplification, linear fragment assembly
K1Fgp17fw	GGTCAAATGTCCACGATTACACA	K1F gp17 amplification, linear fragment assembly
K1Fgp17rev	TGTGATTTACCGTCCAAAGAAGAACCG	K1F gp17 amplification, linear fragment assembly
T7gp10fwB	ATTCAGGCTCGTGCTGACCGTGTGTTCTAC	nested (inner) primer for T7gp10+K1fgp11-12 amplification, linear fragment assembly
K1Fgp12revB	CCACCACAGGCCTTAGACGGAACGAGCtttc	nested (inner) primer for T7gp10+K1fgp11-12 amplification, linear fragment assembly
T7gp19fw	CTTAGAGATGTTGGACACTGCG	checking joint: BAC-left homology
pBeloBACrev	ccatgtcggcagaatgctta	checking joint: BAC-left homology
pBeloBACfw	TTCGCGTCAGCGGGTG	checking joint: BAC-right homology
T7gp10rev(check)	CAGTAGTGCCCTCACGAGC	checking joint: BAC-right homology
T7gp10fw(check)	GCTGCTGGTGCAGTGG	checking joint: left homology-gp11
K1Fgp11rev	TACACGAAGGTATGACGGCAAG	checking joint: left homology-gp11
K1Fgp12fw	GACACTGGCGCTCTGAGAC	checking joint: gp12-gp13
T7gp13rev	CCCGCAGTTACCACCGATAG	checking joint: gp12-gp13
T7gp16fw	GGCTTTGTGGCTAACGTAGG	checking joint: gp16-gp17
K1Fgp17rev(check)	AGCTGTCAACACTGAGCC	checking joint: gp16-gp17
K1Fgp17fw(check)	AGCCAGACTTTCTGCTCTTG	checking joint: gp17-right homology
T7gp18rev	TCATCTTATCGACTACCTTGGCAC	checking joint: gp17-right homology
AS072	taacctccactaccgaccga	T7 gp17 forward, screening for recombinants
AS081	ATGTTACTACTGGTGCTGGC	K1F gp17 reverse, screening for recombinants
T7gp19revE(check)	AGCGAGAACCCAAGGGATTAG	checking recombination
